# Supplementary material for: Characterization of the vaginal microbiota of healthy Canadian women through the menstrual cycle
Source: Microbiome. 2014 Jul 4;2:23. doi: 10.1186/2049-2618-2-23 (PMC4106219; doi:10.1186/2049-2618-2-23)
Supplement: Additional file 1 — Detailed summary of nearest-neighbor species identified in each sample. Summary table of nearest-neighbor “species” identified in each sample, minimum, maximum, and average percentage identity of the nearest-neighbor “species” label to database reference sequences, number of OTU (unique cpn60 sequence) per nearest neighbor “species,” and actual nearest-neighbor “species” sequence abundance (pyrosequencing reads obtained) for each sample. [file 2049-2618-2-23-S1.xlsx]

## Sheet: Sheet1
Nearest Neighbour "species"	Minimum % ID	Maximum % ID	Average % ID	Number OTU	W01_luteal-II	W01_periovulatory	W01_luteal-I	W02_luteal-I	W02_luteal-II	W03_follicular	W03_luteal-I	W05_luteal-II	W05_luteal-I	W08_luteal-I	W08_follicular	W10_periovulatory	W11_menstrual	W11_follicular	W11_periovulatory	W11_luteal-I	W12_follicular	W12_luteal-I	W14_follicular	W14_periovulatory	W15_luteal-I	W15_luteal-II	W15_menstrual	W15_follicular	W16_luteal-II	W16_follicular	W17_follicular	W17_luteal-I	W17_luteal-II	W18_periovulatory	W18_luteal-I	W18_luteal-II	W18_follicular	W19_luteal-I	W19_periovulatory	W20_follicular	W20_periovulatory	W20_luteal-I	W22_luteal-I	W22_menstrual	W23_follicular	W23_periovulatory	W23_luteal-I	W23_luteal-II	W24_menstrual
Acidovorax ebreus	98.2	98.2	98.2	1	0	0	0	0	0	0	0	0	0	0	0	0	0	0	0	0	0	0	0	0	0	0	0	0	2	0	0	0	0	0	0	0	0	0	0	0	0	0	0	0	0	0	0	0	0
Acidovorax sp.	98.2	98.2	98.2	1	0	6	0	0	0	0	0	0	0	0	0	0	0	0	0	0	1	0	0	0	0	0	0	0	161	0	0	0	0	0	0	0	0	0	0	0	0	0	0	0	0	0	0	0	0
Actinomyces graevenitzii	97.1	97.1	97.1	1	0	0	0	0	0	0	0	0	0	0	0	0	0	0	0	0	0	0	0	0	0	0	1	0	0	0	0	0	0	0	0	0	0	0	0	0	0	0	0	0	0	0	0	0	0
Actinomyces neuii	86.4	100	93.2	2	0	13	24	12	0	1	12	0	0	0	0	85	0	0	0	0	14	0	0	0	1	1	95	0	0	0	0	0	0	0	0	0	0	0	3	0	0	0	0	0	0	36	307	0	0
Actinomyces sp.	98.5	98.5	98.5	1	0	0	0	0	0	0	0	0	0	0	0	0	0	0	0	0	1	0	0	0	0	0	0	0	0	0	0	0	0	0	0	0	0	0	0	0	0	0	0	0	0	0	0	0	0
Actinomyces turicensis	99.1	99.1	99.1	1	0	0	0	0	0	0	0	0	0	0	0	0	0	0	0	0	0	0	0	0	0	0	0	0	0	0	0	0	0	0	0	0	0	0	0	0	0	0	0	0	0	9	6	0	0
Alloscardovia omnicolens	97.8	98.7	98.1	3	0	0	0	0	0	0	0	1412	6132	0	2	0	0	0	0	0	0	0	0	0	0	0	0	1	0	0	0	8	0	0	0	0	0	0	8	0	6	0	0	0	0	0	0	0	1
Anaeroglobus geminatus	60.8	98.3	79.6	2	0	0	0	0	0	0	0	0	0	0	0	0	0	0	0	0	14	0	0	1	0	0	0	0	0	0	0	0	0	0	0	0	0	0	0	0	0	0	0	0	0	0	0	0	0
Atopobium minutum	99.8	99.8	99.8	1	0	0	0	0	0	0	0	0	0	0	0	0	0	0	0	0	0	0	0	0	0	0	0	0	0	0	0	0	0	0	0	0	0	0	0	0	5	0	0	0	0	0	0	0	0
Atopobium parvulum	91.1	92.6	91.7	3	0	0	0	0	0	0	0	0	0	0	0	0	0	0	0	0	0	0	0	0	0	0	0	0	0	0	0	0	0	0	0	0	0	0	0	0	0	0	0	0	0	105	0	0	0
Atopobium vaginae	95.8	97.1	96.5	2	0	0	0	0	0	0	0	0	0	0	0	42	1515	954	55	6	0	0	0	0	0	0	0	0	1	1	0	0	0	0	0	0	0	0	5	0	1	0	0	0	0	59	0	0	0
Bacillus atrophaeus	66.7	66.7	66.7	1	0	0	0	0	0	0	20	0	0	0	0	0	0	0	0	0	0	0	0	0	0	0	0	0	0	0	0	0	0	0	0	0	0	0	0	0	0	0	0	0	0	0	0	0	0
Bacteroides coagulans	92.5	98.9	97	4	0	3	15	0	0	0	0	0	0	0	0	0	0	0	0	0	63	0	0	0	0	0	30	0	0	0	0	0	0	0	0	0	0	0	0	0	0	0	0	0	0	31	0	0	0
Bifidobacterium bifidum	99.6	99.6	99.6	1	0	0	0	0	0	0	0	0	0	0	0	0	0	0	0	0	0	0	0	0	0	0	0	0	0	0	0	0	0	0	0	0	0	0	0	0	0	0	0	0	0	562	0	0	0
Bifidobacterium breve	97.9	99.7	98.9	52	0	4	0	0	1	0	0	0	3	0	0	1	1	1	19	1	4	6	0	0	0	0	0	0	178	0	986	2338	19889	13046	12946	1397	2797	84	0	0	0	3	0	0	0	5	6	0	0
Bifidobacterium dentium	99.5	99.5	99.5	1	0	0	0	0	0	0	0	0	0	0	0	0	0	1	0	0	0	0	0	0	0	0	0	0	0	0	0	0	0	0	0	0	0	0	0	0	0	0	0	0	0	244	0	0	0
Bifidobacterium longum	99.3	100	99.8	8	0	11	7	0	0	0	7808	0	7	11	0	0	0	0	0	0	5	18	0	10	0	0	0	1	0	0	0	1	0	10	1	1	204	11773	3	0	1	0	0	0	0	0	0	0	0
Brachybacterium faecium	92.2	92.2	92.2	1	0	0	1	0	0	0	0	0	0	0	0	0	0	0	0	0	61	0	0	0	0	0	0	0	0	0	0	0	0	0	0	0	0	1	0	0	0	0	0	0	0	0	0	0	0
Brevibacterium mcbrellneri	93.8	96.2	95	4	0	0	0	0	0	0	0	0	0	0	0	0	0	0	0	0	320	0	0	0	0	0	0	0	1	0	0	0	0	0	0	0	0	0	3	0	0	0	0	0	0	0	0	0	0
Brevibacterium sp.	95.6	99.1	97	3	73	126	21	42	2	5	11	1	2	3	4	6	37	6	0	2	988	44	12	0	29	4	8	4	44	51	0	2	23	16	16	5	6	8	53	26	5	1	1	13	3	2	6	11	0
Citrobacter youngae	95	95	95	1	0	0	1	0	0	0	1	0	0	0	0	0	0	0	0	0	0	0	0	0	0	0	0	0	0	0	0	0	0	0	0	0	0	0	0	0	0	0	0	0	0	0	31	0	0
Corynebacterium accolens	86.7	95.9	91.5	5	0	98	8	0	0	0	3	2	0	0	2	0	0	0	0	0	17	0	0	0	0	0	0	0	0	0	0	0	0	0	0	0	0	0	0	200	0	0	1	0	0	0	1	0	0
Corynebacterium glucuronolyticum	89.1	99.5	94.3	2	1	0	0	2	0	73	0	0	0	0	0	0	0	0	0	0	0	0	1	0	0	1	27	0	0	0	0	0	0	0	0	0	0	0	0	0	0	0	0	0	0	0	3	0	0
Corynebacterium jeikeium	97.5	97.5	97.5	1	0	2	5	1	0	0	0	0	0	0	0	0	0	0	0	0	73	0	0	0	0	0	1	0	0	0	0	0	0	0	0	0	0	0	1	0	0	0	0	0	0	0	0	0	0
Corynebacterium kroppenstedtii	96.5	96.5	96.5	1	0	2	0	0	0	0	10	0	0	0	0	0	0	0	0	0	0	0	0	0	0	0	0	0	0	0	0	1	0	0	0	0	0	0	0	0	0	0	0	0	0	0	0	0	0
Corynebacterium lipophiloflavum	83.2	87.2	85.7	14	0	1	0	12	0	2	1	0	0	0	0	0	0	0	0	0	1776	43	0	0	0	0	0	0	3	1	0	0	0	0	0	0	0	0	48	323	0	0	1	0	0	0	0	0	0
Corynebacterium nuruki	91.2	91.2	91.2	1	0	0	0	0	0	0	0	0	0	0	0	0	0	0	0	0	21	0	0	0	0	0	0	0	0	0	0	0	0	0	0	0	0	0	0	0	0	0	0	0	0	0	0	0	0
Corynebacterium xerosis	99.5	99.5	99.5	1	0	0	0	0	0	0	0	0	0	0	0	0	0	0	0	0	54	7	0	0	0	0	0	0	0	0	0	0	0	0	0	0	0	0	1	3	0	0	0	0	0	0	0	0	0
Dialister micraerophilus	98.9	99	99	2	0	8	0	0	0	0	3	3	0	0	0	12	0	87	2	0	1	0	0	0	0	0	1	0	0	0	0	0	0	0	0	0	3	95	346	1	0	0	7	0	0	34	2	0	0
Enterococcus faecalis	99.1	99.1	99.1	1	0	0	0	1	0	0	0	0	0	0	0	0	0	0	0	0	0	0	0	0	0	0	0	0	0	0	0	0	0	0	0	0	0	0	0	0	0	0	0	0	0	0	0	0	0
Facklamia ignava	96.2	96.2	96.2	1	0	0	0	0	0	0	0	0	0	0	0	0	0	0	0	0	4	0	0	0	0	0	0	0	0	0	0	0	0	0	0	0	0	0	0	0	0	0	0	0	0	0	0	0	0
Gardnerella vaginalis Group A	95.4	99.8	97.6	18	2	0	0	0	0	0	0	0	0	0	0	1	10	0	1	0	59	52	1	0	2	0	15	3	0	35	0	0	50	0	1	0	0	1	3	1	0	0	0	1	0	5	10	0	0
Gardnerella vaginalis Group B	94.5	99.5	97.8	26	0	1	0	7	1	0	1	1	0	0	0	295	2	1	0	1	11	0	0	0	3	1	0	1	8260	8141	0	0	0	0	0	0	0	0	3	6	1	2	0	1	0	1	5	0	0
Gardnerella vaginalis Group C	98.6	99.8	99.3	3	0	2	0	0	0	0	0	0	0	3	0	5	1	1	0	0	9	6	0	0	0	0	13	0	0	1	0	0	2	0	1	0	0	0	6	0	0	0	0	0	0	2	0	0	44
Lactobacillus coleohominis	96.6	96.6	96.6	1	0	0	0	0	0	0	0	0	0	0	0	0	0	0	0	0	0	0	0	0	0	0	0	0	0	0	0	0	0	0	0	0	2	0	0	9	0	9	0	23	0	0	0	0	0
Lactobacillus crispatus	95.7	99.8	99.2	103	9	19	7	36224	6028	5	7	3	1	419	5307	116	24	1	0	89	2	120	18	342	9256	3600	7777	3940	41	95	8	1	69	13	42	22	7	19	6	9543	2829	2561	1300	10467	6085	538	1451	790	450
Lactobacillus fermentum	100	100	100	1	0	0	0	0	0	0	0	0	0	0	0	0	0	0	0	0	0	0	0	0	0	0	0	0	0	0	0	0	0	0	0	0	0	0	0	0	0	0	0	0	0	32	0	0	0
Lactobacillus gasseri	99.6	99.6	99.6	1	9	20	96	0	0	0	2	0	0	0	0	0	0	0	2	0	3	0	13	3	0	0	0	0	1	2	0	0	335	0	3	0	0	0	0	7	0	1	1	1	0	0	2	0	0
Lactobacillus iners	96.2	100	98.8	117	1951	8487	1997	65	18	13	21	2	4	3	35	5	53	6	3	3	585	5331	593	155	37	6	25	12	5683	8681	0	5	18	144	13	13	2	22	32	88	4	0	2	33	10	24	3247	38	1
Lactobacillus jensenii	77.3	100	98.5	121	3444	1934	1395	11	0	26	2	0	1	243	50	2494	20484	5844	2791	4918	147	151	426	270	58	27	87	225	350	977	0	0	8	122	27	1	6	2	72	3413	54	709	439	502	10	8167	0	1	0
Lactobacillus sp.	88.2	88.2	88.2	1	0	2	0	0	0	0	0	0	0	0	17	0	0	0	1	0	0	0	0	1	2	0	24	62	3	5	0	0	0	0	0	0	0	0	0	30	0	5	10	10	0	0	0	0	0
Megasphaera micronuciformis	98.9	98.9	98.9	1	0	0	0	0	0	0	0	0	0	0	0	0	0	0	0	0	0	0	0	0	0	0	0	1	0	0	0	0	0	0	0	0	0	0	0	0	0	0	0	0	0	0	0	0	0
Megasphaera sp.	99.1	99.1	99.1	1	0	0	0	0	0	0	0	0	0	0	0	0	0	0	0	0	0	0	0	0	0	0	0	0	0	0	0	0	0	0	0	0	0	0	0	1	0	0	0	0	0	118	0	0	0
Mobiluncus curtsii	87.3	89.3	88.3	2	0	0	0	0	0	0	0	0	0	0	2	0	0	0	0	0	1	0	0	3	0	0	1	0	0	0	0	0	0	0	0	0	0	0	0	4	0	0	0	0	0	808	3	0	0
Oligella urethralis	97.5	98	97.8	2	0	0	0	0	0	0	0	0	0	0	0	0	0	0	0	0	569	0	0	0	0	0	0	0	0	0	0	0	0	0	0	0	0	0	2	0	0	0	0	0	0	0	0	0	0
Parvimonas micra	79.7	79.7	79.7	1	0	0	0	0	0	0	0	0	0	0	0	0	0	0	0	0	5	0	0	0	0	0	0	0	0	0	0	0	0	0	0	0	0	0	1	0	0	0	0	0	0	0	0	0	0
Peptoniphilus harei	96	96	96	1	0	1	0	0	0	0	0	0	0	0	0	1	0	0	0	0	6	0	2	0	0	0	3	0	0	0	0	0	0	0	0	0	0	0	0	0	0	0	0	0	0	3	0	0	0
Porphyromonas catoniae	86.5	86.5	86.5	1	0	0	0	0	0	0	0	0	0	0	0	0	0	0	0	0	0	0	0	0	0	0	0	0	0	0	0	0	0	0	0	0	0	0	0	0	0	0	0	0	0	0	0	0	0
Porphyromonas somerae	90.5	90.5	90.5	1	0	0	0	0	0	0	0	0	0	0	0	0	0	0	0	0	5	0	0	0	0	0	0	0	0	0	0	0	0	0	0	0	0	0	0	0	0	0	0	0	2	26	8	0	0
Porphyromonas uenonis	94.7	98.7	96.7	2	0	1	0	0	0	0	0	0	0	0	0	0	0	0	0	0	21	0	0	0	0	0	1	0	0	0	0	0	0	0	0	0	0	0	2	0	0	0	0	0	0	93	103	0	0
Prevotella bivia	99.1	99.1	99.1	1	0	1	0	0	0	0	11	0	0	0	0	0	0	0	0	0	0	0	0	0	0	0	0	0	0	0	0	0	0	0	0	0	0	0	0	0	0	0	0	0	0	1	0	0	0
Prevotella buccalis	87.9	100	95.6	4	0	0	0	0	0	0	0	0	0	0	0	0	0	1	0	0	198	5	5	0	0	0	0	0	0	0	0	0	0	0	0	0	0	0	3	0	0	0	0	0	0	7	7	0	0
Prevotella disiens	97.5	97.5	97.5	1	0	0	0	0	0	0	0	0	0	0	0	0	0	114	0	0	0	0	0	0	0	0	0	0	0	0	0	0	0	0	0	0	0	0	0	0	0	0	0	0	0	0	0	0	0
Prevotella loescheii	96.8	96.8	96.8	1	0	0	0	0	0	0	0	0	0	0	0	0	0	0	0	0	0	0	0	0	0	0	0	0	0	0	0	0	0	0	0	0	0	0	0	0	0	0	0	0	0	0	0	0	0
Prevotella melaninogenica	96.1	96.1	96.1	1	0	0	0	0	0	0	0	0	0	0	0	0	0	0	0	0	0	0	0	0	0	0	0	0	0	0	0	0	0	0	0	0	0	0	0	0	0	0	0	0	0	0	0	0	0
Prevotella timonensis	95	97.5	96.3	2	0	10	0	2	0	0	0	0	0	0	0	0	0	0	0	0	0	0	9	0	0	0	5	0	0	0	0	0	0	0	0	0	0	0	0	0	0	0	0	0	0	153	1	0	0
Propionibacterium avidum	84.4	98.9	92.2	3	0	0	0	0	0	0	0	0	0	0	4	0	0	0	0	0	49	0	0	0	0	0	0	0	0	0	0	0	0	0	0	0	0	0	0	0	0	0	0	0	0	1	1	0	0
Propionibacterium sp.	95.2	99.8	97.5	2	0	1	1	0	0	0	0	0	0	1	0	0	3	0	0	0	0	0	0	0	0	0	6	0	0	0	0	0	0	0	0	0	0	0	0	0	0	0	0	0	0	0	0	0	0
Pseudomonas pseudoalcaligenes	98.7	98.7	98.7	1	0	0	0	0	0	0	0	0	0	0	0	0	0	0	0	0	0	0	0	0	0	0	0	0	23	0	0	0	0	0	0	0	0	0	0	0	0	0	0	0	0	0	0	0	0
Rothia mucilaginosa	97.1	98.2	97.7	3	0	0	0	0	0	0	0	0	0	0	0	0	0	0	0	0	0	0	0	0	0	0	0	0	0	0	0	0	0	0	0	0	0	0	0	0	0	0	1	0	0	0	0	0	0
Serratia sp.	94.1	94.1	94.1	1	0	0	0	0	0	0	0	0	0	0	0	0	0	0	0	0	3	0	0	0	0	0	2	0	17	0	0	0	0	0	0	0	0	0	1	1	0	0	0	0	0	0	0	0	0
Sphingobium yanoikuyae	100	100	100	1	0	1	0	0	0	0	0	0	0	0	0	0	0	0	0	0	3	0	0	0	0	0	1	0	0	0	0	0	0	0	0	0	0	0	0	0	0	0	0	0	0	0	1	0	0
Sphingomonas wittichii	90.8	90.8	90.8	1	0	0	0	0	0	0	0	0	0	0	0	0	0	0	0	0	0	0	0	0	0	0	0	0	0	0	0	0	0	0	0	0	0	0	0	0	0	0	0	0	0	0	0	0	0
Staphylococcus aureus	98.2	98.2	98.2	1	0	0	0	0	0	0	0	0	0	0	0	0	0	0	0	0	1	0	0	0	0	0	50	0	0	0	0	0	0	0	0	0	0	0	0	0	0	0	0	0	0	0	0	0	0
Staphylococcus capitis	92.6	92.6	92.6	1	0	0	0	0	0	0	0	5	49	0	0	0	0	0	0	0	1	0	0	0	0	0	0	0	0	0	0	0	0	0	0	0	0	0	0	0	0	0	0	0	0	0	0	0	0
Staphylococcus hominis	97.8	97.8	97.8	1	0	0	0	0	0	0	0	0	0	0	0	0	0	0	0	0	0	0	0	0	0	0	0	6	0	0	0	0	0	0	0	0	0	0	0	16	0	0	0	0	0	0	0	0	0
Streptococcus agalactiae	98.3	99.6	99	2	0	0	0	0	0	0	6	0	0	0	2	0	5	0	0	0	1	4	1	2	0	0	0	0	0	0	0	0	0	0	0	0	2	94	2040	3	0	0	0	0	0	0	0	0	0
Streptococcus lutetiensis	100	100	100	1	0	0	0	0	0	0	0	0	0	0	0	0	0	0	0	0	0	0	0	0	0	0	0	0	0	0	0	0	0	0	0	0	0	0	0	0	0	0	0	0	0	0	0	0	0
Streptococcus mitis	92.7	99.8	96.3	2	0	0	0	0	0	0	29	0	0	0	0	0	0	0	0	0	0	0	0	0	0	1	1	0	0	0	0	0	0	0	0	0	0	0	0	0	0	0	0	0	0	0	0	0	1
Streptococcus parasanguinis	97.5	97.8	97.7	5	0	1	0	1	0	0	1	0	0	0	0	0	0	0	0	0	0	0	0	0	0	0	0	0	0	0	0	0	0	0	0	0	0	0	0	0	0	0	0	0	0	0	0	0	0
Streptococcus salivarius	92.7	97.6	95.3	3	0	0	0	0	0	0	0	0	0	0	0	0	0	0	0	0	0	0	0	0	0	0	1	0	0	0	0	0	0	0	0	0	0	0	0	0	0	0	0	0	0	0	0	0	0
Streptococcus sanguinis	95.4	95.4	95.4	1	0	0	0	0	0	0	21	0	0	0	0	0	0	0	0	0	0	0	0	0	0	0	0	0	0	0	0	0	0	0	0	0	0	0	0	0	0	0	0	0	0	10	0	0	0
Veillonella dispar	96.8	96.8	96.8	1	0	0	0	0	0	0	0	0	0	0	0	0	0	0	0	0	0	0	0	0	0	0	0	0	0	0	0	0	0	0	0	0	0	0	0	0	0	0	0	0	0	0	0	0	0
Avg	93.9699	96.5644	95.5041	567	5489	10755	3578	36380	6050	125	7970	1429	6199	683	5425	3063	22135	7017	2874	5020	5096	5787	1081	787	9388	3641	8175	4256	14768	17990	994	2356	20394	13351	13050	1439	3029	12099	2642	13675	2906	3291	1763	11051	6110	11076	5201	840	497
Stdev	7.12206	5.23433	5.48691	Totals
[truncated: 31 more columns]
