# Supplementary material for: Characterization of the vaginal microbiota of healthy Canadian women through the menstrual cycle
Source: Microbiome. 2014 Jul 4;2:23. doi: 10.1186/2049-2618-2-23 (PMC4106219; doi:10.1186/2049-2618-2-23)
Supplement: Additional file 4 — Cluster affiliation for all 76 study samples. Summary table identifying the hierarchic clustering assignment of all 76 samples into one of five clusters based on Jaccard similarities. These data are depicted graphically in Figure 2. [file 2049-2618-2-23-S4.xlsx]

## Sheet: Sheet1
Sample	Heatmap cluster (Figure 2)		Clusters
W01_periovulatory	Lactobacillus iners		Lactobacillus crispatus
W01_luteal-I	Lactobacillus iners		Lactobacillus jensenii
W01_luteal-II	Lactobacillus iners		Lactobacillus iners
W02_luteal-I	Lactobacillus crispatus		Bifidobacterium breve
W02_luteal-II	Lactobacillus crispatus		Heterogeneous mixture
W03_follicular	Heterogeneous mixture
W03_luteal-I	Heterogeneous mixture
W05_luteal-II	Heterogeneous mixture: esp Alloscardovia omnicolens
W05_luteal-I	Heterogeneous mixture: esp Alloscardovia omnicolens
W08_luteal-I	Lactobacillus crispatus
W08_follicular	Lactobacillus crispatus
W10_periovulatory	Lactobacillus jensenii
W11_menstrual	Lactobacillus jensenii
W11_follicular	Lactobacillus jensenii
W11_periovulatory	Lactobacillus jensenii
W11_luteal-I	Lactobacillus jensenii
W12_follicular	Heterogeneous mixture
W12_luteal-I	Lactobacillus iners
W14_follicular	Lactobacillus iners
W14_periovulatory	Lactobacillus crispatus
W15_luteal-I	Lactobacillus crispatus
W15_luteal-II	Lactobacillus crispatus
W15_menstrual	Lactobacillus crispatus
W15_follicular	Lactobacillus crispatus
W16_luteal-II	Lactobacillus iners
W16_follicular	Lactobacillus iners
W17_follicular	Bifidobacterium breve
W17_luteal-I	Bifidobacterium breve
W17_luteal-II	Bifidobacterium breve
W18_periovulatory	Bifidobacterium breve
W18_luteal-I	Bifidobacterium breve
W18_luteal-II	Bifidobacterium breve
W18_follicular	Bifidobacterium breve
W19_luteal-I	Heterogeneous mixture
W19_periovulatory	Heterogeneous mixture
W20_follicular	Lactobacillus crispatus
W20_periovulatory	Lactobacillus crispatus
W20_luteal-I	Lactobacillus crispatus
W22_luteal-I	Lactobacillus crispatus
W22_menstrual	Lactobacillus crispatus
W23_follicular	Lactobacillus iners
W23_periovulatory	Lactobacillus crispatus
W23_luteal-I	Lactobacillus crispatus
W23_luteal-II	Lactobacillus jensenii
W24_menstrual	Lactobacillus crispatus
W24_follicular	Lactobacillus crispatus
W24_periovulatory	Lactobacillus crispatus
W24_luteal-I	Lactobacillus crispatus
W25_follicular	Heterogeneous mixture
W25_luteal-I	Lactobacillus iners
W25_luteal-II	Lactobacillus iners
W26_follicular	Lactobacillus iners
W26_luteal-I	Lactobacillus iners
W27_follicular	Lactobacillus crispatus
W27_periovulatory	Lactobacillus iners
W27_luteal-I	Lactobacillus iners
W29_menstrual	Lactobacillus crispatus
W29_follicular	Lactobacillus jensenii
W29_periovulatory	Lactobacillus jensenii
W29_luteal-I	Lactobacillus jensenii
W30_follicular	Lactobacillus crispatus
W30_luteal-II	Lactobacillus iners
W30_menstrual	Lactobacillus iners
W31_luteal-I	Lactobacillus jensenii
W31_follicular	Lactobacillus jensenii
W31_periovulatory	Lactobacillus jensenii
W32_luteal-I	Lactobacillus crispatus
W32_luteal-II	Lactobacillus crispatus
W32_follicular	Lactobacillus crispatus
W33_menstrual	Lactobacillus crispatus
W33_periovulatory	Lactobacillus crispatus
W33_luteal-I	Lactobacillus iners
W33_luteal-II	Lactobacillus crispatus
W34_luteal-I	Lactobacillus iners
W34_follicular	Lactobacillus iners
W34_periovulatory	Lactobacillus iners
